# Supplementary material for: Effects on Right Ventricular Function One Year after COVID-19-Related Pulmonary Embolism
Source: J Clin Med. 2023 May 23;12(11):3611. doi: 10.3390/jcm12113611 (PMC10253748; doi:10.3390/jcm12113611)
Supplement: Supplementary file 1 [file jcm-12-03611-s001.zip]

Archive with 1 entries (1 files):
- jcm-2347998-supplementary.pdf
